# Supplementary material for: Synthesis of α-Diimine Complex Enabling Rapidly Covalent Attachment to Silica Supports and Application of Homo-/Heterogeneous Catalysts in Ethylene Polymerization
Source: Int J Mol Sci. 2023 Sep 4;24(17):13645. doi: 10.3390/ijms241713645 (PMC10487567; doi:10.3390/ijms241713645)
Supplement: Supplementary file 1 [file ijms-24-13645-s001.zip]

Archive with 1 entries (1 files):
- ijms-2558098-supplementary.pdf
